# Supplementary material for: Viscose-Derived Activated Carbons Fibers as Highly Efficient Adsorbents for Dimethoate Removal from Water
Source: Molecules. 2022 Feb 22;27(5):1477. doi: 10.3390/molecules27051477 (PMC8911764; doi:10.3390/molecules27051477)
Supplement: Supplementary file 1 [file molecules-27-01477-s001.zip]

Archive with 1 entries (1 files):
- molecules-1581753-supplementary.pdf
